# Supplementary material for: Influence of Prolonged Whole Egg Supplementation on Insulin-like Growth Factor 1 and Short-Chain Fatty Acids Product: Implications for Human Health and Gut Microbiota
Source: Nutrients. 2023 Nov 16;15(22):4804. doi: 10.3390/nu15224804 (PMC10674712; doi:10.3390/nu15224804)
Supplement: Supplementary file 1 [file nutrients-15-04804-s001.zip]

Archive with 1 entries (1 files):
- nutrients-2686924-supplementary.pdf
